# Supplementary material for: On the Nature of the Partial Covalent Bond between Noble Gas Elements and Noble Metal Atoms
Source: Molecules. 2023 Apr 5;28(7):3253. doi: 10.3390/molecules28073253 (PMC10096529; doi:10.3390/molecules28073253)
Supplement: Supplementary file 1 [file molecules-28-03253-s001.zip]

Archive with 1 entries (1 files):
- molecules-2303928-supplementary.pdf
